# Supplementary material for: P63 targeted deletion under the FOXN1 promoter disrupts pre-and post-natal thymus development, function and maintenance as well as induces severe hair loss
Source: PLoS One. 2022 Jan 25;17(1):e0261770. doi: 10.1371/journal.pone.0261770 (PMC8789144; doi:10.1371/journal.pone.0261770)
Supplement: S1 Data — (XLSX) [file pone.0261770.s006.xlsx]

## Sheet: Adult mice - thymus
		TEC cellularity					Thymocyte cellularity
		Total cell number (#)			Population frequency (%)		Total cell number (#)					Population frequency (%)								Total TEC #		Total TEC %		BrdU MFI		Caspase MFI
		Total TECs	cTECs	mTECs	cTECs	mTECs	Total Thymocytes	DP	DN	CD4	CD8	DP	DN	CD4	CD8					cTEC	mTEC	cTEC	mTEC	cTEC	mTEC	cTEC	mTEC
p63+/+	Replicates	444174	105713	291378	23.8	65.6	138000000	104453461	3918730	5270967	2635484	75.7	2.84	3.82	1.91			p63TECko	Replicates	30600	19000	29.2	18.1	2107	2027	1479	1701
		423261	133327	258612	31.5	61.1	126000000	1.04819e+08	2953178	5278020	1809607	83.41	2.35	4.2	1.44					26000	60000	27.4	6.32	1444	1454	1050	1029
		482686	168457	287198	34.9	59.5	13970347	1.14305e+07	321318	838221	146689	81.82	2.3	6	1.05					19200	3760	25.6	5.01	1357	1370	1059	1086
		728173	298551	373553	41	51.3	247000000	2.03967e+08	5752858	14098205	2641870	82.61	2.33	5.71	1.07				mean	25266.7	27586.7	27.4	9.81	1636	1617	1196	1272
		688769	228671	414639	33.2	60.2	54667880	44335651	2017245	3077802	798151	81.1	3.69	5.63	1.46				SD	4044.44	21608.9	1.2	5.52667	314	273.333	188.667	286
		765333	271693	445424	35.5	58.2	60491606	48635252	2643483	3865414	961816	80.4	4.37	6.39	1.59			p63+/+	Replicates	70000	141000	16.3	32.9	2385	2193	1510	1772
		-	-	-	-	-	72664631	59439668	3022849	4614204	1053637	81.8	4.16	6.35	1.45					57700	153000	14	37.2	2371	2159	1394	1825
		-	-	-	-	-	53834336	46782038	1625797	2223358	473742	86.9	3.02	4.13	0.88					66000	148000	15.2	34.2	2553	2212	1599	2069
		-	-	-	-	-	78124906	59765553	4867182	6968742	1429686	76.5	6.23	8.92	1.83					88500	181000	16.2	33.1	2374	1967	1510	1861
		-	-	-	-	-	23942594	18603396	1661616	1551480	538708	77.7	6.94	6.48	2.25				mean	70550	155750	15.425	34.35	2420.75	2132.75	1503.25	1881.75
		-	-	-	-	-	205000000	165000000	11370340	12109207	3879051	80.6	5.54	5.9	1.89				SD	11844.4	13555.6	0.755556	1.57778	80.2222	97.1111	71.3333	100.444
		-	-	-	-	-	94705234	80120628	3134743	4706850	1553166	84.6	3.31	4.97	1.64			p value		0.0026	<0.0001	0.0001	0.0011	0.0123	0.0386	0.0622	0.0264
	mean	588733	201069	345134	33.3167	59.3167	9.73668e+07	7.8946e+07	3.60744e+06	5.38354e+06	1.49347e+06	81.095	3.92333	5.70833	1.53833
	SD	138692	65236.3	66071.3	3.81667	3.04444	54422137	4.39384e+07	1.91322e+06	2.83759e+06	841974	2.42917	1.27056	0.965278	0.313333
p63TECko		25945	17591	4203	67.8	16.2	19865582	1.04791e+07	4875014	1160150	91381.7	52.75	24.54	5.84	1.62
		22000	14652	4312	66.6	19.6	193995	106577	6304.84	24191.2	3705.31	74.82	3.25	12.47	0.46
		39721	26811	6514	67.5	16.4	175000	102102	5127.5	16957.5	2642.5	80.11	2.93	9.69	1.91
		55293	25269	19684	45.7	35.6	11145812	8091860	51322	1716455	180562	72.6	2.99	15.4	1.51
		65903	45539	9424	69.1	14.3	-	-	-	-	-	-	-	-	-
		60649	40453	7763	66.7	12.8	-	-	-	-	-	-	-	-	-
		-	-	-	-	-	-	-	-	-	-	-	-	-	-
		-	-	-	-	-	-	-	-	-	-	-	-	-	-
	mean	44918.5	28385.8	8650	63.9	19.15	7.8451e+06	4.69491e+06	1.23444e+06	729438	69572.9	70.07	8.4275	10.85	1.375
	SD	15696.5	9740.11	3936	6.06667	5.63333	7.6606e+06	4.59057e+06	1.82029e+06	708864	66399	8.66	8.05625	3.085	0.4575
p value		0.0022	0.0022	0.0022	0.0022	0.0022	0.0022	0.0011	0.1033	0.0077	0.0022	0.0077	0.9527	0.0297	0.9731

## Sheet: Neonate mice - thymus
		TEC cellularity					Thymocyte cellularity
		Total cell number (#)			Population frequency (%)		Total cell number (#)						Population frequency (%)
		Total TECs	cTECs	mTECs	cTECs	mTECs	Total Thymocytes	DP	DN	CD4	CD8	Treg	DP	DN	CD4	CD8	Treg
p63+/+	Replicates	174030	100415	42289	57.7	24.3	32000000	2323200	2.5632e+07	1.888e+06	262400	816000	7.26	80.1	5.9	0.82	2.55
		193761	130983	37977	67.6	19.6	36400000	1983800	2.95932e+07	1991080	353080	953680	5.45	81.3	5.47	0.97	2.62
		201034	119817	36387	59.6	18.1	30400000	1.8088e+06	24593600	1751040	282720	699200	5.95	80.9	5.76	0.93	2.3
		161046	90347	38329	56.1	23.8	26600000	3.7772e+06	17609200	2114700	359100	779380	14.2	66.2	7.95	1.35	2.93
		229091	117065	59335	51.1	25.9	62800000	4113400	5.04284e+07	3.44772e+06	609160	2.02844e+06	6.55	80.3	5.49	0.97	3.23
		-	-	-	-	-	28200000	2532360	20388600	1.79916e+06	346860	741660	8.98	72.3	6.38	1.23	2.63
		-	-	-	-	-	47000000	2683700	38070000	2603800	399500	1.1797e+06	5.71	81	5.54	0.85	2.51
		-	-	-	-	-	45800000	3.2976e+06	36136200	2386180	430520	1538880	7.2	78.9	5.21	0.94	3.36
		-	-	-	-	-	42200000	3325360	32494000	1.88634e+06	308060	1190040	7.88	77	4.47	0.73	2.82
		-	-	-	-	-	47400000	2644920	38394000	2.2989e+06	388680	1422000	5.58	81	4.85	0.82	3
	mean	191792	111725	42863.4	58.42	22.34	39880000	2849034	31333920	2216692	374008	1134898	7.476	77.9	5.702	0.961	2.795
	SD	19403.5	13075.5	6588.64	4.144	2.792	9160000	623485	7770600	373966	66365.6	336914	1.7264	3.64	0.6364	0.1352	0.273
p63TECko	Replicates	55282	44391	7684	80.3	13.9	5600000	357840	4278400	401520	74480	185360	6.39	76.4	7.17	1.33	3.31
		54366	43547	7502	80.1	13.8	5200000	1.8148e+06	2.7976e+06	361400	49920	141960	34.9	53.8	6.95	0.96	2.73
		59279	49083	6521	82.8	11	3800000	305520	3081800	201780	25840	25460	8.04	81.1	5.31	0.68	0.67
		47115	39859	3939	84.6	8.36	4600000	2102200	2208000	147660	19780	40940	45.7	48	3.21	0.43	0.89
		31301	22004	6354	70.3	20.3	5400000	1069200	3.78e+06	313740	41040	100980	19.8	70	5.81	0.76	1.87
		-	-	-	-	-	4200000	600600	3057600	287280	57120	93660	14.3	72.8	6.84	1.36	2.23
		-	-	-	-	-	5600000	599200	3.9704e+06	588000	96320	132160	10.7	70.9	10.5	1.72	2.36
		-	-	-	-	-	3200000	432000	2.2848e+06	253120	58240	63040	13.5	71.4	7.91	1.82	1.97
	mean	65505.6	46240.7	11636	79.62	13.472	4700000	910170	3182325	319312	52842.5	97945	19.1662	68.05	6.7125	1.1325	2.00375
	SD	36082	19522	8922.11	3.728	3.0336	750000	563922	620456	98245.6	18697.5	42170	10.7253	8.575	1.45188	0.425	0.65375
p value		0.0079	0.0079	0.0079	0.0079	0.0317	<0.0001	<0.0001	0.0002	<0.0001	<0.0001	<0.0001	0.0328	0.0062	0.1728	0.618	0.0184

## Sheet: Embyrionic mice - thymus
		TEC cellularity					Thymocyte cellularity
		Total cell number (#)			Population frequency (%)		Total cell number (#)
		Total TECs	cTECs	mTECs	cTECs	mTECs	Total Thymocytes	DN1	DN2	DN3	DN4
p63+/+	Replicates	84756	63991	7103	75.5	8.38	290000	113000	38900	31900	50500
		85881	50326	9533	58.6	11.1	390000	154000	53400	40400	57800
		94552	58338
		79698	35944
		96547	50011
		126245	50498
		94552	58338	11252	61.7	11.9	370000	127000	46100	40600	71600
		79698	35944	9086	45.1	11.4	330000	116000	53900	46900	53900
		96547	50011	9568	51.8	9.91	590000	222000	81000	66000	95800
		126245	50498	16159	40	12.8	320000	-	-	-	-
		127742	56717	15201	44.4	11.9	-	-	-	-	-
		129836	60114	13633	46.3	10.5	-	-	-	-	-
		143769	59089	16246	41.1	11.3	-	-	-	-	-
		137641	46110	16242	33.5	11.8	-	-	-	-	-
		127333	27249	14643	21.4	11.5	-	-	-	-	-
	mean	108736	50211.9	12606	47.2182	11.1355	381667	146400	54660	45160	65920
	SD	21021.1	7466.96	2997.82	10.6777	0.845785	72222.2	33280	10536	9032	14224
p63TECko	Replicates	35660	32165	1337	90.2	3.75	160000	107000	42200	48400	48500
		53151	31465	6219	59.2	11.7	34000	28300	26300	19400	74600
		35200	31680	1236	90	3.51	72000	7700	9560	6160	6770
		43865	32767	3272	74.7	7.46	100000	21900	12800	13800	19900
		40511	30343	3213	74.9	7.93	130000	15800	13300	13900	49200
		44898	30845	4714	68.7	10.5	190000	29300	25600	25300	42500
		48504	32886	5287	67.8	10.9	78000	50500	41200	27400	49000
		44489	34434	2491	77.4	5.6	80000	9570	18100	12200	32500
		48314	41695	2314	86.3	4.79	22000	12100	23600	29200	12500
		52272	38054	4192	72.8	8.02	170000	3310	7670	7080	3240
		45600	38942	2239	85.4	4.91	52000	4920	9830	109000	41800
		-	-	-	-	-	250000	152000	238000	134000	89700
		-	-	-	-	-	50000	8800	20800	14700	5580
		-	-	-	-	-	92000	107000	61700	32300	30700
		-	-	-	-	-	174000	20500	14000	7030	5670
		-	-	-	-	-	140000	38300	21600	14200	13600
		-	-	-	-	-	-	64600	51500	24500	23100
		-	-	-	-	-	-	56300	34400	22500	19200
	mean	59146.3	33754.3	5533.52	64.0131	7.62342	112125	40994.4	40426.2	31170.6	31558.9
	SD	26169.5	6256.18	3676.79	19.7426	2.99975	53640.6	32381.5	25551.8	22113.1	19481
p value		<0.0001	0.0014	<0.0001	0.0001	0.0008	<0.0001	0.0004	0.0151	0.0243	0.0036

## Sheet: peripheral organs
		Spleen									Lymph Nodes
		CD8 T-cells			CD4 T-cells			B-cells	Treg #	Treg %	CD8 T-cells			CD4 T-cells			B-cells
		Total	Naïve	Memory	Total	Naïve	Memory				Total	Naïve	Memory	Total	Naïve	Memory
p63+/+	Replicates	7000000	2600000	1000000	14000000	5200000	1300000	36000000	2630000	13.6	870000	420000	72000	2200000	880000	150000	8200000
		8400000	3600000	540000	14000000	6200000	1400000	44000000	2370000	13	1100000	590000	64000	2300000	960000	160000	2300000
		10000000	3800000	1200000	19000000	2500000	3700000	3300000	2520000	12.9	5300000	2900000	340000	10000000	3500000	1200000	2100000
		7700000	3400000	770000	14000000	4600000	1900000	40000000	3020000	12	7100000	4100000	310000	12000000	5100000	1200000	11000000
		7400000	2300000	810000	11000000	3400000	1200000	47000000	-	-	5500000	2300000	400000	9500000	3500000	960000	530000
		7000000	2100000	690000	9200000	2900000	1100000	38000000	-	-	1500000	540000	100000	2300000	780000	220000	6000000
		12000000	4700000	870000	19000000	6000000	2600000	47000000	-	-	4700000	2000000	270000	9200000	3000000	970000	13000000
		12000000	3800000	1900000	19000000	7400000	2100000	35000000	-	-	2000000	2500000	460000	11000000	4700000	880000	14000000
		13000000	-	1300000	19000000	6700000	2800000	62000000	-	-	-	700000	150000	3000000	1100000	-	3000000
		-	-	-	-	-	-	64000000	-	-	-	-	-	-	-	-	13000000
		-	-	-	-	-	-	860000000	-	-	-	-	-	-	-	-	16000000
	mean	9.38889e+06	3287500	1.00889e+06	1.53556e+07	4.98889e+06	2.01111e+06	1.16027e+08	2635000	12.875	3508750	1.78333e+06	240667	6.83333e+06	2.61333e+06	717500	8.10273e+06
	SD	2.09877e+06	715625	305185	3.23951e+06	1.45679e+06	701235	1.35268e+08	192500	0.4375	2141250	1.08519e+06	128148	3.8963e+06	1.4963e+06	405625	4.83339e+06
p63TECko	Replicates	10000000	430000	1700000	9500000	670000	2800000	26000000	1310000	29.5	2600000	250000	420000	2500000	270000	580000	8200000
		6300000	130000	590000	5000000	210000	1400000	36000000	779000	28.6	2900000	70000	340000	2200000	110000	570000	6100000
		10000000	97000	910000	2500000	130000	700000	39000000	1040000	30.1	2500000	45000	440000	1200000	57000	240000	400000
		-	-	-	-	-	-	32000000	2000000	34.5	-	-	-	-	-	-	8500000
		-	-	-	-	-	-	46000000	2040000	29.5	-	-	-	-	-	-	5100000
		-	-	-	-	-	-	28000000	-	-	-	-	-	-	-	-	4700000
		-	-	-	-	-	-	-	-	-	-	-	-	-	-	-	4600000
		-	-	-	-	-	-	-	-	-	-	-	-	-	-	-	-
		-	-	-	-	-	-	-	-	-	-	-	-	-	-	-	-
	mean	8.76667e+06	219000	1.06667e+06	5.66667e+06	336667	1.63333e+06	34500000	1433800	30.44	2.66667e+06	121667	400000	1.96667e+06	145667	463333	5.37143e+06
	SD	1.64444e+06	140667	422222	2.55556e+06	222222	777778	5.83333e+06	468960	1.624	155556	85555.6	40000	511111	82888.9	148889	1.9102e+06
p vaue		0.7	0.121	>0.9999	0.0031	0.0013	0.5524	0.0825	0.0159	0.0159	0.4576	0.0091	0.1136	0.0727	0.037	0.4834	0.3871
